# Supplementary material for: Electrodialysis Deacidification of Acid Hydrolysate in Hemicellulose Saccharification Process: Membrane Fouling Identification and Mechanisms
Source: Membranes (Basel). 2023 Feb 21;13(3):256. doi: 10.3390/membranes13030256 (PMC10053187; doi:10.3390/membranes13030256)
Supplement: Supplementary file 1 [file membranes-13-00256-s001.zip]

Archive with 1 entries (1 files):
- membranes-2177485-supplementary.pdf
